# Supplementary material for: Contribution of Mesenchymal-like and Epithelial Cellular Subsets to Chemotherapy Resistance in Triple-Negative Breast Cancer
Source: Int J Mol Sci. 2026 Mar 31;27(7):3157. doi: 10.3390/ijms27073157 (PMC13073145; doi:10.3390/ijms27073157)
Supplement: Supplementary file 1 [file ijms-27-03157-s001.zip]

Archive with 1 entries (1 files):
- ijms-4230077-supplementary.pdf
